# Supplementary material for: Multivariate Associations Between R-PAS Variables and Suicidal Ideation and Behaviors in Help-Seeking Adolescents
Source: Brain Sci. 2026 May 13;16(5):519. doi: 10.3390/brainsci16050519 (PMC13204547; doi:10.3390/brainsci16050519)
Supplement: Supplementary file 1 [file brainsci-16-00519-s001.zip]

Archive with 1 entries (1 files):
- brainsci-4249669-supplementary.pdf
